# Supplementary material for: Incretin-Based Drugs for Obesity: Common and Drug-Specific Reporting Patterns of Adverse Drug Reactions—A Comparative Disproportionality Analysis Using EudraVigilance Reports Integrating SmPC Data
Source: Pharmaceuticals (Basel). 2026 May 31;19(6):876. doi: 10.3390/ph19060876 (PMC13305957; doi:10.3390/ph19060876)
Supplement: Supplementary file 1 [file pharmaceuticals-19-00876-s001.zip]

Archive with 1 entries (1 files):
- pharmaceuticals-4318004-supplementary.pdf
